# Supplementary material for: Universal expression for the drag on a fluid sphere
Source: PLoS One. 2018 Apr 16;13(4):e0194907. doi: 10.1371/journal.pone.0194907 (PMC5901779; doi:10.1371/journal.pone.0194907)
Supplement: S1 Text — (XLSX) [file pone.0194907.s001.xlsx]

## Sheet: Abdel-Alim and Hamielec 
Abdel-Alim and Hamielec [17, Tables II and III], Eq. (10) wih P = 1
R0	X	Cd	Cd (Experiments)	Eq. (10)
1	0.0995	17.5	18	18.41
1	0.301	19.2	19	19.77
1	0.554	20.01	20	20.99
5	0.0995	4.39	4.6	4.57
5	0.266	4.54	4.5	4.92
5	0.301	4.81	5	4.98
5	0.554	5.12	5.2	5.36
5	0.708	4.9	4.9	5.53
5	1.4	5.02	5	6.06
10	0.0995	2.5	2.8	2.65
10	0.301	2.89	3.1	2.92
10	0.554	3.11	3.3	3.18
25	0.266	1.31	1.45	1.46
25	0.708	1.6	1.75	1.72
25	1.4	1.69	1.8	1.96
50	0.266	0.84	0.9	0.86
50	0.708	1.11	1.2	1.05
50	1.4	1.23	1.25	1.23

## Sheet: Brabston and Keller
Brabston and Keller [18, Tables 4 and 5], Eq. (10) wih P = X = 0
R0	Cd
0.1	161.66
	161.84
0.5	33.7
	33.67
1	17.59
	17.55
5	4.368
	4.33
10	2.35
	2.5
20	1.362
	1.46
40	0.833
	0.844
60	0.6002
	0.603
120	0.3294
	0.331
200	0.197
	0.208

## Sheet: Rivkind et al.
Rivkind et al. [19, Table 1], Eq. (10) wih P = X
R0 ↓ X →	0	0.333	1	3	∞
0.5	33.8	38.3	42.9	47.4	52.2
	33.67	38.1	42.59	47.13	51.72
1	17.5	19.9	22.4	24.8	27.4
	17.55	19.95	22.4	24.91	27.46
2	9.3	10.6	12.1	13.4	14.7
	9.39	10.76	12.17	13.63	15.13
5	4.25	4.89	5.65	6.36	7.05
	4.33	5.04	5.8	6.59	7.42
10	2.43	2.87	3.33	3.8	4.28
	2.5	2.96	3.48	4.02	4.58
20	1.41	1.71	2.05	2.38	2.71
	1.46	1.78	2.14	2.55	2.96
50	0.69	0.89	1.12	1.36	1.58
	0.7	0.9	1.14	1.44	1.73
100	0.4	0.55	0.74	0.96	1.11
	0.39	0.52	0.69	0.93	1.17

## Sheet: Clift et al.
Clift et al. [9, Table 5.6], Eq. (10) with P = X
R0 ↓ X →	0	0.3	55	∞
0.1	191.8			244.07
	161.84	180.75	242.12	244.12
1	18.3	19.2		27.315
	17.55	19.76	24.27	27.46
5	4.69	4.81	7	7.029
	4.33	4.99	7.36	7.42
10	2.64	2.89	4.23	4.29
	2.5	2.93	4.55	4.59
20	1.4		2.69	2.711
	1.46	1.75	2.93	2.96
30	1.07	1.2	2.1	2.11
	1.06	1.3	2.3	2.32
40	0.83		1.78	1.8
	0.84	1.04	1.94	1.96
50	0.723	0.86	1.56	1.57
	0.7	0.88	1.71	1.72
57	0.64		1.51	1.51
	0.63	0.79	1.59	1.6
100	0.405		1.08	1.096
	0.39	0.5	1.16	1.17
200	0.266		0.76	0.772
	0.21	0.28	0.8	0.81
300	0.204		0.63	0.632
	0.14	0.19	0.64	0.65
400	0.165		0.54	0.552
	0.11	0.15	0.55	0.56
500	0.125			0.555
	0.088	0.12	0.29	0.5
1000	0.093			0.471
	0.045	0.063	0.34	0.35

## Sheet: Cliffe and Lever
Cliffe and Lever [20, Table II], Eq. (10) with X → ∞
R0	Cd	Eq. (10)
1	27.32	27.4552
2	14.92	15.1302
5	7.138	7.41561
10	4.308	4.5867
15	3.274	3.53366
20	2.719	2.95806
30	2.118	2.32128
40	1.789	1.96362
50	1.576	1.72836
70	1.311	1.43011
80	1.222	1.32772
100	1.088	1.17386

## Sheet: Oliver and Chung
Oliver and Chung [11, Table 5], Eq. (10) wih P = X
R0 ↓ X →	0	0.333	1	3	∞
0.5	33.8	38.2	42.7	47.2	51.8
	33.67	38.1	42.59	47.13	51.72
1	17.6	20	22.5	25	27.5
	17.55	19.95	22.4	24.91	27.46
2	9.4	10.8	12.2	13.6	15.1
	9.39	10.76	12.17	13.63	15.13
5	4.33	5.02	5.75	6.5	7.28
	4.33	5.04	5.8	6.59	7.42
10	2.48	2.94	3.43	3.93	4.45
	2.5	2.96	3.48	4.02	4.58
20	1.43	1.74	2.09	2.45	2.81
	1.46	1.78	2.14	2.55	2.96
50	0.7	0.9	1.15	1.44	1.72
	0.7	0.9	1.14	1.44	1.73

## Sheet: Fornberg
Fornberg [21, Table 4], Eq. (10), X = ∞
R0	Cd
100	1.0852
	1.17386
200	0.7683
	0.8061
500	0.4818
	0.4964
1000	0.3187
	0.3462
2000	0.2005
	0.2424
5000	0.1131
	0.152

## Sheet: Dandy and Leal
Dandy and Leal [22], and Eq. (10)
R0	Weber Number	X	P	Cd	Eq. (10)
0.5	0.5	1.33	0.91	42.3	43.8696
	1	1.33	0.91	42.5	43.8696
	2	1.33	0.91	42.6	43.8696
	4	1.33	0.91	42.8	43.8696
2	0.5	4	0.91	13.92	13.9169
	1	4	0.91	14.05	13.9169
	1	0.01	0.91	10.11	9.43975
	1	0.01	0.1	10.11	9.44332
	2	4	0.91	14.2	13.9169
	4	4	0.91	14.38	13.9169
	6	4	0.91	14.52	13.9169
	8	4	0.91	14.71	13.9169
	10	4	0.91	14.95	13.9169
	12	4	0.91	15.09	13.9169
	14	4	0.91	15.23	13.9169
5	l	1.33	0.91	5.8	6.01805
	2	1.33	0.91	5.88	6.01805
	4	1.33	0.91	6.12	6.01805
10	0.5	4	0.91	3.96	4.12198
	1	4	0.91	4.01	4.12198
	1	0.01	0.91	2.68	2.51069
	1	0.01	0.1	2.69	2.51478
	2	4	0.91	4.1	4.18783
	4	4	0.91	4.28	4.18783
	6	4	0.91	4.42	4.18783
	8	4	0.91	4.88	4.18783
20	1	100	1000	2.72	2.94427
	2	100	1000	2.74	2.94427
	4	100	1000	2.8	2.94427
	6	100	1000	2.85	2.94427
40	0.5	4	0.91	1.62	1.70487
60	0.5	4	0.91	1.27	1.33255
	0.5	0.01	0 .001	0.589	0.609762
	l	0.01	0.91	0.66	0.606668
	1	0.01	0.1	0.664	0.60868
	2	10	0.91	1.35	1.45028
	2	4	0.91	1.31	1.33255
	2	1	0.1	0.998	1.00927
	2	0.5	0.91	0.89	0.845211
	2	0.01	0.1	0.757	0.60868
	4	100	1000	1.61	1.55145
	4	100	100	1.66	1.55021
	4	100	10	1.67	1.54651
	4	4	0.91	1.43	1.33255
	4	1.33	0.91	1.22	1.0772
	4	1	2	1.15	1.00415
	4	0.01	0.1	1.04	0.60868
	6	10	0.91	1.51	1.45028
	6	4	0.91	1.65	1.33255
	8	4	0.91	0.185	1.33255
80	0.5	4	0.91	1.08	1.11907
100	0.5	4	0.91	0.958	0.97676
	1	2	0.91	0.856	0.843213
	2	4	0.91	1	0.97676
	4	∞	-	1.31	1.17386
	4	1000	0.91	1.3	1.1684
	4	500	0.91	1.29	1.16602
	4	200	2000	1.31	1.17094
	4	200	500	1.29	1.17069
	4	200	1000	1.29	1.17084
	4	100	0.91	1.29	1.15493
	4	50	20	1.28	1.15803
	4	50	0.91	1.28	1.14516
	4	10	0.91	1.21	1.08239
	4	4	0.91	1.1	0.97676
	4	2	0.91	0.99	0.843213
	4	1	0.91	0.919	0.692028
	6	4	0.91	1.21	0.97676
	8	4	0.91	1.3	0.97676
150	1	2.5	0.91	0.78	0.680799
200	1	2.5	0.91	0.68	0.559353
250	1	2.5	0.91	0.61	0.47825
275	1	2.5	0.91	0.58	0.446744
300	1	2.5	0.91	0.56	0.419512
350	1	2.5	0.91	0.51	0.374662

## Sheet: Chang et al.
Chang et al. [23, Table 1], Eq. (10) with X → ∞
R0	Cd	Eq. (10)
100	1.133	1.17386
200	0.824	0.806096
300	0.69	0.649517
500	0.564	0.496388
1000	0.457	0.346213
3000	0.37	0.197066

## Sheet: Chang and Maxey
Chang and Maxey [24, Table 1], Eq. (10) with X → ∞
R0	Cd	Eq. (10)
0.1	245.2	244.122
0.2	124.4	123.98
0.3	84.2	83.8756
0.4	64	63.791
0.5	51.8	51.7188
0.6	43.8	43.6553
0.7	37.8	37.8842
0.8	33.6	33.5468
0.9	30.2	30.1659
1	27.4	27.4552
5	7.34	7.41561
10	4.42	4.5867
15	3.36	3.53366
20	2.8	2.95806
25	2.44	2.58588
30	2.18	2.32128
35	1.974	2.12131
40	1.832	1.96362

[truncated: 4 more sheets: Magnaudet et al., Juncu, Feng and Michaelides, Saboni and Alexandrova]
